# Supplementary material for: An acoustic model of speech dysprosody in patients with Parkinson's disease
Source: Front Hum Neurosci. 2025 Apr 28;19:1566274. doi: 10.3389/fnhum.2025.1566274 (PMC12066530; doi:10.3389/fnhum.2025.1566274)
Supplement: Supplementary file 1 [file Data_Sheet_1.zip]

Archive with 15 entries (14 files):
- Supplementary materials A/
- Supplementary materials A/momelintsint.py
- __MACOSX/Supplementary materials A/._momelintsint.py
- Supplementary materials A/momel_win.exe
- __MACOSX/Supplementary materials A/._momel_win.exe
- Supplementary materials A/momel_osx_intel
- Supplementary materials A/momel.h
- __MACOSX/Supplementary materials A/._momel.h
- Supplementary materials A/momel_linux
- __MACOSX/Supplementary materials A/._momel_linux
- Supplementary materials A/intsint.pl
- Supplementary materials A/momel.c
- __MACOSX/Supplementary materials A/._momel.c
- Supplementary materials A/momel_osx_ppc
- __MACOSX/Supplementary materials A/._momel_osx_ppc
